# Supplementary material for: The Na+ leak channel NALCN controls spontaneous activity and mediates synaptic modulation by α2-adrenergic receptors in auditory neurons
Source: eLife. 2024 Jan 10;12:RP89520. doi: 10.7554/eLife.89520 (PMC10945507; doi:10.7554/eLife.89520)
Supplement: Figure 1—figure supplement 1—source data 1. [file elife-89520-fig1-figsupp1-data1.xlsx]

## Sheet: Fig1-figure supplement 1
Figure 1-figure supplement 1
1B	ABR averages
Freq	WT	NALCN
4	64.375	59.375
5.6	48.75	49.375
8	49.375	46.1111
11.3	45.625	41.6667
16	41.25	34.4444
22.6	51.875	46.1111
32	50.625	46.667
Ctrl
Freq (KHz)	4	5.6	8	11.3	16	22.6	32
e1	70	45	30	40	45	50	45
e2	55	40	35	50	25	35	40
e3	60	35	50	45	35	35	45
e4	50	35	40	30	45	65	50
e5	65	45	60	60	45	40	45
e6	70	60	60	25	50	70	60
e7	65	45	45	55	30	40	50
e8	80	85	75	60	55	80	70
average	64.375	48.75	49.375	45.625	41.25	51.875	50.625
se	3.3324	5.88202	5.29804	4.6711	3.629	6.19169	3.46378
KO
Freq (KHz)	4	5.6	8	11.3	16	22.6	32
e1	60	50	45	40	45	50	45
e2	50	50	35	40	20	45	50
e3	55	50	55	45	55	60	40
e4	50	40	35	45	20	35	40
e5	nan	nan	40	35	25	45	50
e6	75	55	55	40	40	35	50
e7	65	55	50	50	40	50	50
e8	65	40	50	40	30	40	50
	55	55	50	40	35	55	45
average	59.375	49.375	46.1111	41.6667	34.4444	46.1111	46.6667
se	3.05274	2.20339	2.60579	1.44338	3.94796	2.8599	1.44338
